# Supplementary material for: Multimodal interaction in the insect brain
Source: BMC Neurosci. 2016 Jun 1;17:29. doi: 10.1186/s12868-016-0258-7 (PMC4888552; doi:10.1186/s12868-016-0258-7)
Supplement: Supplementary file 1 — 10.1186/s12868-016-0258-7 Dose-response data for Experiment 1. [file 12868_2016_258_MOESM1_ESM.txt]

id	c	o	r
2	0	0	1.57971
7	0	0	1.98361
11	0	0	4.11871
14	0	0	0.00000
15	0	0	1.37391
16	0	0	1.54098
17	0	0	1.06061
18	0	0	3.35354
19	0	0	1.31707
21	0	0	1.00000
23	0	0	1.00000
24	0	0	4.17241
26	0	0	2.40816
27	0	0	2.91057
28	0	0	1.00000
29	0	0	2.02649
30	0	0	1.38658
31	0	0	5.85000
2	0	1	0.81159
7	0	1	0.54098
11	0	1	0.00000
14	0	1	0.00000
15	0	1	1.01739
16	0	1	0.54918
17	0	1	1.00000
18	0	1	0.01010
19	0	1	1.00000
21	0	1	0.14019
23	0	1	0.65217
24	0	1	0.82759
26	0	1	0.00000
27	0	1	1.00000
28	0	1	0.01351
29	0	1	1.00000
30	0	1	0.76358
31	0	1	1.00000
2	0	2	0.04348
7	0	2	1.00000
11	0	2	0.35010
14	0	2	0.56522
15	0	2	0.58261
16	0	2	0.53279
17	0	2	0.00000
18	0	2	1.00000
19	0	2	0.17073
21	0	2	0.31776
23	0	2	0.82609
24	0	2	0.10345
26	0	2	0.00000
27	0	2	0.42276
28	0	2	1.27027
29	0	2	0.51656
30	0	2	0.41534
31	0	2	0.55000
2	0	3	0.33333
7	0	3	0.00000
11	0	3	0.00000
14	0	3	0.00362
15	0	3	0.26087
16	0	3	0.44262
17	0	3	0.27273
18	0	3	0.12121
19	0	3	0.00000
21	0	3	0.05140
23	0	3	0.69565
24	0	3	0.00000
26	0	3	0.00000
27	0	3	0.18699
28	0	3	0.05405
29	0	3	0.26490
30	0	3	0.43450
31	0	3	0.00000
2	1	0	2.44203
7	1	0	4.24590
11	1	0	1.19920
14	1	0	1.53986
15	1	0	0.87826
16	1	0	2.56557
17	1	0	3.15152
18	1	0	1.73737
19	1	0	2.36585
21	1	0	1.00000
23	1	0	3.08696
24	1	0	6.17241
26	1	0	1.87755
27	1	0	2.80488
28	1	0	2.14865
29	1	0	2.14570
30	1	0	1.37380
31	1	0	7.65000
2	1	1	0.65942
7	1	1	0.47541
11	1	1	0.00000
14	1	1	1.00000
15	1	1	1.00000
16	1	1	1.00000
17	1	1	0.00000
18	1	1	0.91919
19	1	1	0.65854
21	1	1	0.03271
23	1	1	1.04348
24	1	1	1.00000
26	1	1	1.00000
27	1	1	0.75610
28	1	1	0.01351
29	1	1	0.86093
30	1	1	1.00000
31	1	1	0.85000
2	1	2	0.04348
7	1	2	0.00000
11	1	2	0.00000
14	1	2	0.00000
15	1	2	0.26087
16	1	2	0.39344
17	1	2	0.06061
18	1	2	0.47475
19	1	2	0.78049
21	1	2	1.11215
23	1	2	0.52174
24	1	2	0.55172
26	1	2	0.00000
27	1	2	0.93496
28	1	2	0.00000
29	1	2	0.00000
30	1	2	0.50160
31	1	2	0.60000
2	1	3	0.92029
7	1	3	0.01639
11	1	3	1.00000
14	1	3	0.19203
15	1	3	0.00000
16	1	3	0.19672
17	1	3	0.30303
18	1	3	0.16162
19	1	3	0.04878
21	1	3	0.06075
23	1	3	0.91304
24	1	3	0.00000
26	1	3	0.00000
27	1	3	0.51220
28	1	3	0.70270
29	1	3	0.28477
30	1	3	0.23642
31	1	3	0.15000
