# Supplementary material for: Multimodal interaction in the insect brain
Source: BMC Neurosci. 2016 Jun 1;17:29. doi: 10.1186/s12868-016-0258-7 (PMC4888552; doi:10.1186/s12868-016-0258-7)
Supplement: Supplementary file 2 — 10.1186/s12868-016-0258-7 ​Dose-response data for Experiment 2. [file 12868_2016_258_MOESM2_ESM.txt]

id	o	c	r
2	0	0	0.38323
5	0	0	2.23684
8	0	0	0.97273
11	0	0	2.10651
13	0	0	2.93458
14	0	0	1.66971
15	0	0	1.43548
16	0	0	1.57746
17	0	0	1.08021
18	0	0	1.34228
19	0	0	3.55769
20	0	0	0.36885
22	0	0	1.30204
23	0	0	2.18935
24	0	0	2.28230
25	0	0	1.29974
26	0	0	2.87500
28	0	0	1.73353
29	0	0	2.07112
30	0	0	1.00000
31	0	0	1.81818
2	1	0	1.24251
5	1	0	1.00000
8	1	0	1.09091
11	1	0	0.87574
13	1	0	1.00000
14	1	0	0.00000
15	1	0	0.88710
16	1	0	0.76338
17	1	0	1.00000
18	1	0	1.02685
19	1	0	0.59615
20	1	0	1.00000
22	1	0	0.89388
23	1	0	0.75740
24	1	0	0.48804
25	1	0	0.97028
26	1	0	0.37500
28	1	0	0.49701
29	1	0	0.69181
30	1	0	0.97186
31	1	0	0.57386
2	2	0	0.76048
5	2	0	0.76316
8	2	0	1.00000
11	2	0	0.30769
13	2	0	0.54206
14	2	0	1.57847
15	2	0	0.52258
16	2	0	0.26761
17	2	0	0.49733
18	2	0	1.00000
19	2	0	1.00000
20	2	0	0.31967
22	2	0	0.09796
23	2	0	0.80473
24	2	0	0.43541
25	2	0	0.66021
26	2	0	0.65625
28	2	0	0.58084
29	2	0	0.45905
30	2	0	0.00649
31	2	0	0.50284
2	3	0	0.33533
5	3	0	0.44079
8	3	0	0.94545
11	3	0	0.04142
13	3	0	0.45794
14	3	0	0.25000
15	3	0	0.41290
16	3	0	0.12676
17	3	0	0.49198
18	3	0	0.02013
19	3	0	0.65385
20	3	0	0.03279
22	3	0	1.00000
23	3	0	0.63905
24	3	0	0.04785
25	3	0	0.61757
26	3	0	0.65625
28	3	0	0.54192
29	3	0	0.31897
30	3	0	0.67316
31	3	0	0.37784
2	0	1	1.00000
5	0	1	2.07237
8	0	1	0.01364
11	0	1	1.00000
13	0	1	2.60748
14	0	1	1.00000
15	0	1	1.66452
16	0	1	1.42535
17	0	1	0.63636
18	0	1	0.85906
19	0	1	2.84615
20	0	1	3.32787
22	0	1	1.26531
23	0	1	2.27219
24	0	1	2.55024
25	0	1	1.02972
26	0	1	3.43750
28	0	1	1.90120
29	0	1	1.53017
30	0	1	1.10173
31	0	1	1.75568
2	1	1	1.39820
5	1	1	0.52632
8	1	1	0.68182
11	1	1	1.00000
13	1	1	0.46729
14	1	1	0.25182
15	1	1	1.00000
16	1	1	1.00000
17	1	1	1.04813
18	1	1	0.86577
19	1	1	0.92308
20	1	1	2.62295
22	1	1	0.44082
23	1	1	1.00000
24	1	1	1.00000
25	1	1	1.00000
26	1	1	1.00000
28	1	1	1.00000
29	1	1	1.00000
30	1	1	1.11905
31	1	1	1.00000
2	2	1	0.76347
5	2	1	0.91447
8	2	1	0.94318
11	2	1	0.69231
13	2	1	0.81308
14	2	1	0.01277
15	2	1	0.88065
16	2	1	0.44789
17	2	1	0.57754
18	2	1	0.20805
19	2	1	0.17308
20	2	1	0.78689
22	2	1	0.60000
23	2	1	0.33136
24	2	1	0.54545
25	2	1	0.86047
26	2	1	0.12500
28	2	1	0.00000
29	2	1	0.57112
30	2	1	0.78355
31	2	1	0.58523
2	3	1	0.11377
5	3	1	0.44079
8	3	1	1.67045
11	3	1	0.19527
13	3	1	0.19626
14	3	1	0.00000
15	3	1	0.57419
16	3	1	0.25634
17	3	1	0.55080
18	3	1	0.77181
19	3	1	0.07692
20	3	1	0.14754
22	3	1	0.33878
23	3	1	0.26036
24	3	1	0.19139
25	3	1	0.79845
26	3	1	0.25000
28	3	1	0.70359
29	3	1	0.60776
30	3	1	0.07359
31	3	1	0.55114
