# Supplementary material for: Multimodal interaction in the insect brain
Source: BMC Neurosci. 2016 Jun 1;17:29. doi: 10.1186/s12868-016-0258-7 (PMC4888552; doi:10.1186/s12868-016-0258-7)
Supplement: Supplementary file 3 — 10.1186/s12868-016-0258-7 ​Dose-response data for Experiment 3. [file 12868_2016_258_MOESM3_ESM.txt]

id	c	o	r
40	0	0	2.79661
45	0	0	1.00000
47	0	0	1.00000
48	0	0	1.15217
51	0	0	0.42667
54	0	0	1.14286
57	0	0	0.42574
61	0	0	1.56250
62	0	0	1.72500
40	0	1	1.00000
45	0	1	0.32143
47	0	1	0.45882
48	0	1	0.30435
51	0	1	0.46000
54	0	1	0.59524
57	0	1	1.10396
61	0	1	0.34375
62	0	1	0.10000
40	0	2	0.66102
45	0	2	0.00000
47	0	2	0.69412
48	0	2	0.39130
51	0	2	1.00000
54	0	2	0.02381
57	0	2	0.21287
61	0	2	1.21875
62	0	2	0.37500
40	0	3	0.86441
45	0	3	0.34524
47	0	3	0.31765
48	0	3	0.23913
51	0	3	0.60000
54	0	3	1.00000
57	0	3	0.08911
61	0	3	0.00000
62	0	3	0.00000
40	1	0	4.62712
45	1	0	2.07143
47	1	0	1.00000
48	1	0	2.56522
51	1	0	0.00000
54	1	0	2.50000
57	1	0	1.01980
61	1	0	1.00000
62	1	0	1.00000
40	1	1	0.47458
45	1	1	1.08333
47	1	1	0.88235
48	1	1	1.00000
51	1	1	0.20667
54	1	1	0.00000
57	1	1	0.80693
61	1	1	0.29688
62	1	1	2.05000
40	1	2	0.88136
45	1	2	0.61905
47	1	2	1.24706
48	1	2	1.00000
51	1	2	1.16000
54	1	2	0.00000
57	1	2	0.00000
61	1	2	0.60938
62	1	2	0.52500
40	1	3	0.25424
45	1	3	0.80952
47	1	3	0.55294
48	1	3	0.58696
51	1	3	6.64667
54	1	3	0.07143
57	1	3	1.00000
61	1	3	0.54688
62	1	3	0.32500
