# Supplementary material for: Multimodal interaction in the insect brain
Source: BMC Neurosci. 2016 Jun 1;17:29. doi: 10.1186/s12868-016-0258-7 (PMC4888552; doi:10.1186/s12868-016-0258-7)
Supplement: Supplementary file 4 — 10.1186/s12868-016-0258-7 ​Dose-response data for Experiment 4. [file 12868_2016_258_MOESM4_ESM.txt]

id	c	o	r
40	0	0	1.81275
41	0	0	2.67797
43	0	0	0.98710
44	0	0	1.33333
45	0	0	0.85345
47	0	0	1.00000
48	0	0	1.53612
50	0	0	1.07692
51	0	0	1.00000
53	0	0	1.52778
55	0	0	1.25683
56	0	0	1.29004
57	0	0	1.51485
59	0	0	1.07658
60	0	0	1.20118
61	0	0	1.00319
62	0	0	1.12500
63	0	0	1.48684
64	0	0	2.06952
65	0	0	5.80000
66	0	0	3.18939
70	0	0	1.21242
40	0	1	0.76096
41	0	1	0.35593
43	0	1	1.04516
44	0	1	0.23077
45	0	1	1.12069
47	0	1	0.68421
48	0	1	1.00000
50	0	1	1.00000
51	0	1	0.68947
53	0	1	0.50000
55	0	1	0.35519
56	0	1	0.46320
57	0	1	0.80528
59	0	1	0.50450
60	0	1	1.00000
61	0	1	0.59744
62	0	1	0.37500
63	0	1	0.00000
64	0	1	0.50802
65	0	1	0.62857
66	0	1	0.89394
70	0	1	0.47712
40	0	2	0.27490
41	0	2	0.47458
43	0	2	1.00000
44	0	2	0.07692
45	0	2	0.77155
47	0	2	0.69925
48	0	2	0.71483
50	0	2	0.80385
51	0	2	0.35263
53	0	2	0.73148
55	0	2	0.37705
56	0	2	0.34632
57	0	2	0.34323
59	0	2	0.59910
60	0	2	0.53254
61	0	2	0.78914
62	0	2	0.00000
63	0	2	1.34211
64	0	2	0.16578
65	0	2	0.40000
66	0	2	0.65909
70	0	2	0.43137
40	0	3	0.09562
41	0	3	0.25424
43	0	3	0.36129
44	0	3	0.00000
45	0	3	0.53017
47	0	3	0.17293
48	0	3	0.39924
50	0	3	0.64231
51	0	3	0.27368
53	0	3	0.12037
55	0	3	0.40437
56	0	3	0.81385
57	0	3	0.41254
59	0	3	0.64414
60	0	3	0.46746
61	0	3	0.53355
62	0	3	0.00000
63	0	3	0.61842
64	0	3	0.01070
65	0	3	0.51429
66	0	3	0.53788
70	0	3	0.38889
40	B	0	1.47012
41	B	0	2.44068
43	B	0	0.49677
44	B	0	1.76923
45	B	0	0.85776
47	B	0	1.21053
48	B	0	0.73004
50	B	0	0.80000
51	B	0	1.14211
53	B	0	1.25000
55	B	0	1.40984
56	B	0	1.51948
57	B	0	1.45545
59	B	0	0.61712
60	B	0	0.92899
61	B	0	0.46645
62	B	0	1.50000
63	B	0	0.63158
64	B	0	1.56684
65	B	0	6.77143
66	B	0	2.07576
70	B	0	1.20588
40	B	1	1.00000
41	B	1	0.74576
43	B	1	0.66452
44	B	1	1.00000
45	B	1	1.00000
47	B	1	0.94737
48	B	1	1.61217
50	B	1	1.20385
51	B	1	1.19474
53	B	1	0.91667
55	B	1	1.00000
56	B	1	1.00000
57	B	1	1.00000
59	B	1	1.40090
60	B	1	1.62722
61	B	1	1.00000
62	B	1	1.00000
63	B	1	0.00000
64	B	1	1.00000
65	B	1	1.00000
66	B	1	0.91667
70	B	1	1.00000
40	B	2	0.60956
41	B	2	1.00000
43	B	2	1.25161
44	B	2	0.10256
45	B	2	1.00862
47	B	2	1.27820
48	B	2	0.95057
50	B	2	0.94615
51	B	2	0.56842
53	B	2	1.00000
55	B	2	0.69399
56	B	2	0.59307
57	B	2	0.77558
59	B	2	1.00000
60	B	2	0.82249
61	B	2	1.13419
62	B	2	0.00000
63	B	2	1.00000
64	B	2	0.06952
65	B	2	0.91429
66	B	2	1.00000
70	B	2	0.71242
40	B	3	0.35458
41	B	3	0.47458
43	B	3	0.14839
44	B	3	0.00000
45	B	3	0.75000
47	B	3	0.75940
48	B	3	0.77567
50	B	3	0.76923
51	B	3	0.41579
53	B	3	0.59259
55	B	3	0.39891
56	B	3	0.98701
57	B	3	0.64026
59	B	3	0.75225
60	B	3	0.56805
61	B	3	0.54952
62	B	3	0.00000
63	B	3	0.92105
64	B	3	0.00000
65	B	3	0.00000
66	B	3	0.82576
70	B	3	0.82353
