# Supplementary material for: Multimodal interaction in the insect brain
Source: BMC Neurosci. 2016 Jun 1;17:29. doi: 10.1186/s12868-016-0258-7 (PMC4888552; doi:10.1186/s12868-016-0258-7)
Supplement: Supplementary file 5 — 10.1186/s12868-016-0258-7 Data for measurements with visual cues or no stimulus. [file 12868_2016_258_MOESM5_ESM.txt]

s	x
V	0.00020
V	0.00500
V	0.00030
V	0.00000
V	0.00150
V	0.00020
V	0.00050
V	0.00000
V	0.00230
V	0.00110
V	0.00000
V	0.00360
V	0.00000
V	0.00020
V	0.00050
V	0.01280
V	0.00080
V	0.00000
V	0.00360
V	0.00000
V	0.00070
V	0.00000
V	0.00000
V	0.00040
V	0.00050
V	0.00000
V	0.00020
V	0.00010
V	0.00010
V	0.00120
V	0.00200
V	0.00170
V	0.00320
V	0.00000
V	0.00000
V	0.00310
V	0.00100
V	0.00000
V	0.00020
V	0.00010
V	0.00000
V	0.00010
V	0.00000
V	0.00000
V	0.00000
V	0.00000
V	0.00110
V	0.00000
V	0.00050
V	0.00000
V	0.00000
V	0.00010
V	0.00000
V	0.00050
V	0.00000
V	0.00000
V	0.00000
V	0.00280
V	0.00010
V	0.00010
V	0.00070
V	0.00000
V	0.00100
V	0.00000
V	0.00010
V	0.00170
V	0.00000
V	0.00000
V	0.00000
V	0.00410
V	0.00000
V	0.00000
V	0.00000
V	0.00030
V	0.00000
V	0.00260
V	0.00000
V	0.00590
V	0.00440
V	0.00310
V	0.00540
V	0.00090
V	0.00000
V	0.00000
V	0.02030
V	0.00000
V	0.00040
V	0.00000
V	0.00020
V	0.00000
V	0.00000
V	0.00000
V	0.00000
V	0.00090
V	0.00070
Z	0.00000
Z	0.00190
Z	0.00060
Z	0.00270
Z	0.00220
Z	0.00000
Z	0.00040
Z	0.00000
Z	0.00300
Z	0.00000
Z	0.00000
Z	0.00300
Z	0.00000
Z	0.00000
Z	0.00650
Z	0.01040
Z	0.00000
Z	0.00000
Z	0.00240
Z	0.00000
Z	0.00270
Z	0.00000
Z	0.00010
Z	0.00100
Z	0.00330
Z	0.00040
Z	0.00240
Z	0.00000
Z	0.00000
Z	0.00000
Z	0.00030
Z	0.00200
Z	0.00000
Z	0.00020
Z	0.00010
Z	0.00680
Z	0.00140
Z	0.00000
Z	0.00000
Z	0.00000
Z	0.00180
Z	0.00000
Z	0.00000
Z	0.00020
Z	0.00010
Z	0.00000
Z	0.00060
Z	0.00030
Z	0.00030
Z	0.00120
Z	0.01750
Z	0.00000
Z	0.01540
Z	0.00670
Z	0.00050
Z	0.00000
Z	0.00000
Z	0.00230
Z	0.00000
Z	0.00000
Z	0.00000
Z	0.00000
Z	0.00040
Z	0.00000
Z	0.00000
Z	0.00340
Z	0.00000
Z	0.00000
Z	0.00000
Z	0.00000
Z	0.00000
Z	0.00000
Z	0.00000
Z	0.00000
Z	0.00430
Z	0.00510
Z	0.00000
Z	0.00330
Z	0.00030
Z	0.00000
Z	0.00070
Z	0.00020
Z	0.00000
Z	0.00000
Z	0.00070
Z	0.00010
Z	0.00130
Z	0.00000
Z	0.00080
Z	0.00000
Z	0.00000
Z	0.00000
Z	0.00000
Z	0.00010
Z	0.00000
