# Supplementary material for: Multimodal interaction in the insect brain
Source: BMC Neurosci. 2016 Jun 1;17:29. doi: 10.1186/s12868-016-0258-7 (PMC4888552; doi:10.1186/s12868-016-0258-7)
Supplement: Supplementary file 6 — 10.1186/s12868-016-0258-7 Response latency data for Experiment 4. [file 12868_2016_258_MOESM6_ESM.txt]

s	c	v
O	0	1625
O	0	1375
O	0	1250
O	0	1375
O	0	1875
O	0	1250
O	0	1250
O	0	1250
O	0	1625
O	0	1250
O	0	1250
O	0	1250
O	0	1500
O	0	1250
O	0	1625
O	0	1375
O	0	1875
O	0	1250
O	0	1250
O	0	1500
O	0	1250
O	0	1250
O	0	1625
O	1	2000
O	1	1250
O	1	2000
O	1	1250
O	1	1875
O	1	1250
O	1	1250
O	1	1250
O	1	1625
O	1	1250
O	1	1625
O	1	1750
O	1	1250
O	1	1250
O	1	1625
O	1	1375
O	1	1500
O	1	2000
O	1	1375
O	1	1250
O	1	1250
O	1	1250
O	1	1625
O	2	1250
O	2	1375
O	2	1750
O	2	1250
O	2	2000
O	2	1625
O	2	1250
O	2	1250
O	2	1375
O	2	1250
O	2	1625
O	2	1375
O	2	1250
O	2	1750
O	2	1250
O	2	1250
O	2	1375
O	2	1250
O	2	1250
O	2	1250
O	2	1375
O	3	1875
O	3	1250
O	3	1250
O	3	1250
O	3	1250
O	3	1375
O	3	1250
O	3	1250
O	3	1250
O	3	1250
O	3	1250
O	3	1500
O	3	1250
O	3	1250
O	3	1250
O	3	1250
O	3	1250
O	3	1250
O	3	1250
O	3	1375
O	3	1250
B	0	1250
B	0	1750
B	0	1500
B	0	1250
B	0	1250
B	0	1250
B	0	1625
B	0	1625
B	0	1250
B	0	1250
B	0	1625
B	0	1500
B	0	1625
B	0	1750
B	0	1250
B	0	1750
B	0	1875
B	0	1250
B	0	1625
B	0	1250
B	0	1375
B	1	1625
B	1	1375
B	1	1375
B	1	1250
B	1	1875
B	1	1625
B	1	1250
B	1	1250
B	1	1250
B	1	1250
B	1	1250
B	1	1250
B	1	1375
B	1	1250
B	1	1250
B	1	1250
B	1	1625
B	1	1250
B	1	1500
B	1	1625
B	1	1875
B	1	1250
B	2	1625
B	2	1250
B	2	1250
B	2	1250
B	2	2125
B	2	1250
B	2	1375
B	2	1625
B	2	1625
B	2	1250
B	2	1250
B	2	1625
B	2	1250
B	2	1750
B	2	1250
B	2	1250
B	2	1375
B	2	1250
B	2	1250
B	2	1375
B	2	1750
B	3	2000
B	3	2125
B	3	1250
B	3	1750
B	3	1500
B	3	1250
B	3	1375
B	3	1625
B	3	1750
B	3	1375
B	3	1500
B	3	1250
B	3	1375
B	3	1250
B	3	1250
B	3	1250
B	3	1250
B	3	1500
B	3	1375
B	3	1250
