# Supplementary material for: Multimodal interaction in the insect brain
Source: BMC Neurosci. 2016 Jun 1;17:29. doi: 10.1186/s12868-016-0258-7 (PMC4888552; doi:10.1186/s12868-016-0258-7)
Supplement: Supplementary file 7 — 10.1186/s12868-016-0258-7 Peak latency data for Experiment 4. [file 12868_2016_258_MOESM7_ESM.txt]

s	c	v
O	0	2375
O	0	2250
O	0	2375
O	0	2375
O	0	2375
O	0	2375
O	0	2375
O	0	2375
O	0	2375
O	0	2375
O	0	2375
O	0	2375
O	0	2375
O	0	2375
O	0	2375
O	0	2375
O	0	2375
O	0	2375
O	0	2375
O	0	2375
O	0	2375
O	0	2375
O	0	2375
B	0	2375
B	0	2375
B	0	2375
B	0	2375
B	0	2375
B	0	2375
B	0	2375
B	0	2375
B	0	2375
B	0	2375
B	0	2375
B	0	2375
B	0	2375
B	0	2375
B	0	2375
B	0	2375
B	0	2375
B	0	2375
B	0	2375
B	0	2375
B	0	2375
B	0	2375
O	1	2375
O	1	2375
O	1	2375
O	1	2375
O	1	2375
O	1	2375
O	1	2375
O	1	2375
O	1	2375
O	1	2250
O	1	2375
O	1	2375
O	1	2375
O	1	2375
O	1	2375
O	1	2375
O	1	2125
O	1	2250
O	1	2125
O	1	2375
O	1	2375
O	1	2375
B	1	2375
B	1	2375
B	1	2375
B	1	2375
B	1	2375
B	1	2375
B	1	2375
B	1	2375
B	1	2375
B	1	2375
B	1	2375
B	1	2375
B	1	2375
B	1	2375
B	1	2375
B	1	2375
B	1	2375
B	1	2375
B	1	2375
B	1	2250
B	1	2375
O	2	2375
O	2	2375
O	2	2375
O	2	2375
O	2	2375
O	2	2375
O	2	2375
O	2	2375
O	2	2250
O	2	2375
O	2	2375
O	2	2375
O	2	2375
O	2	2375
O	2	2250
O	2	2250
O	2	2375
1	2	2375
1	2	2375
1	2	2375
1	2	2375
1	2	2375
1	2	2375
1	2	2375
1	2	2375
1	2	2250
1	2	2375
1	2	2375
1	2	2375
1	2	2375
1	2	2375
1	2	2375
1	2	2375
1	2	2375
1	2	2375
1	2	2375
O	3	2250
O	3	2375
O	3	2375
O	3	2375
O	3	2375
O	3	2375
O	3	2375
O	3	1375
O	3	2250
O	3	2375
O	3	2375
O	3	2375
O	3	2375
O	3	2375
O	3	2375
O	3	1875
O	3	2375
1	3	2375
1	3	2375
1	3	2375
1	3	2375
1	3	2375
1	3	2375
1	3	2375
1	3	2375
1	3	2375
1	3	2375
1	3	2375
1	3	2375
1	3	2375
1	3	2375
1	3	2375
1	3	2250
1	3	2375
1	3	2000
1	3	2375
