# Supplementary material for: Multimodal interaction in the insect brain
Source: BMC Neurosci. 2016 Jun 1;17:29. doi: 10.1186/s12868-016-0258-7 (PMC4888552; doi:10.1186/s12868-016-0258-7)
Supplement: Supplementary file 8 — 10.1186/s12868-016-0258-7 Data for different stimulus timings with higher odour concentration for Experiment 5. [file 12868_2016_258_MOESM8_ESM.txt]

t	r
1	-0.07843
1	-0.04237
1	0.29078
1	0.00000
1	0.00000
1	0.00000
1	0.60000
1	0.00000
1	0.97460
1	0.27638
1	-0.02740
1	0.90909
1	0.89865
1	0.62887
1	0.00000
1	0.48955
1	0.07619
1	-0.27536
1	-1.37224
1	-1.27429
1	-0.21528
1	-1.04972
1	-1.70755
1	-0.77778
1	-0.11111
1	0.00000
1	-1.57616
1	-0.19658
1	-0.64167
1	-0.18987
1	-0.38636
1	-0.85185
1	-0.43750
1	-0.95669
1	-0.28947
1	-0.93421
1	0.00000
1	-1.19868
1	-0.83562
1	-1.37273
1	-0.04545
1	-1.18750
1	0.00000
1	-0.70000
1	0.47059
1	0.00000
1	-1.32353
1	0.00000
1	-1.13333
1	-1.21311
1	-1.02273
1	-0.55556
1	-0.19153
1	-0.75641
1	0.00000
1	-0.14706
1	-0.38793
1	-0.21277
1	-0.21429
1	-1.35294
1	-0.73500
1	-0.80597
1	0.00000
1	-0.02804
1	0.00000
1	-0.61111
1	-0.89781
1	0.25455
1	0.13793
1	0.00000
1	0.34884
1	0.00000
1	-0.57295
1	-0.80628
1	0.00000
1	-0.88060
1	-0.22897
1	-0.36406
1	0.00000
1	-0.72603
1	0.00000
1	-1.26190
1	0.00000
1	0.96154
1	-0.38534
1	0.11694
1	-0.80311
1	-1.25806
1	-0.25547
1	-0.90068
1	-0.75581
1	-0.06111
1	0.50000
1	0.23333
1	-0.14035
1	0.00000
1	0.00000
1	-0.56800
1	0.00000
1	-0.36458
1	-0.78516
1	-0.52198
1	-0.42105
1	0.00000
1	-0.47656
1	-0.70957
1	0.00000
1	0.00000
2	-0.82353
2	-0.04237
2	-0.26241
2	0.29508
2	0.00000
2	-0.20455
2	0.00000
2	0.00000
2	0.00000
2	-0.63333
2	-0.24074
2	-0.18605
2	0.00000
2	-0.42222
2	-0.22613
2	0.53672
2	0.26136
2	-0.02740
2	0.06061
2	-0.47973
2	0.75945
2	0.00000
2	-0.30918
2	0.00000
2	-0.02388
2	-0.50000
2	0.38801
2	-0.92593
2	0.00000
2	0.25000
2	-0.31250
2	0.52362
2	0.11184
2	-1.01316
2	0.00000
2	0.00000
2	-1.02740
2	-1.15909
2	-0.39216
2	0.50000
2	-1.25490
2	0.00000
2	0.47059
2	0.00000
2	-0.77778
2	-0.43443
2	-0.82576
2	-0.55556
2	0.05593
2	0.11538
2	0.00000
2	-0.46078
2	-1.16379
2	-0.46809
2	-0.92857
2	-0.11765
2	-0.83500
2	0.77612
2	0.00000
2	-0.57009
2	0.00000
2	-0.25000
2	-0.89781
2	-0.32727
2	-0.50000
2	0.00000
2	-0.39535
2	0.00000
2	-0.82206
2	-0.11518
2	0.00000
2	-0.38060
2	-0.01633
2	-0.81567
2	0.00000
2	-0.72603
2	0.00000
2	-0.07143
2	0.00000
2	-0.42669
2	-0.93952
2	-0.83420
2	-0.62903
2	-1.13139
2	-0.40753
2	-0.06111
2	-0.00500
2	-0.70000
2	0.00000
2	0.00000
2	-0.64000
2	0.00000
2	-0.15625
2	-0.97266
2	-0.11538
2	-0.42105
2	0.00000
2	-0.89062
2	-0.45875
2	0.00000
2	0.00000
3	0.07843
3	-0.04237
3	-0.36170
3	-0.19672
3	0.00000
3	0.75000
3	0.00000
3	0.13768
3	0.00000
3	-0.86667
3	0.24074
3	-0.11628
3	0.00000
3	-0.32698
3	-0.46734
3	0.08475
3	-0.52756
3	0.60227
3	0.02740
3	-0.80000
3	-0.54730
3	0.04467
3	-0.88889
3	-1.21739
3	0.00000
3	0.00597
3	0.49524
3	1.50000
3	-0.35266
3	-0.34857
3	1.27083
3	0.95028
3	0.10377
3	-0.35802
3	-1.00000
3	0.00000
3	0.78146
3	0.42500
3	-0.27848
3	0.31818
3	-0.20988
3	-0.43750
3	-0.38976
3	-0.16447
3	-0.14474
3	-0.05960
3	0.33562
3	0.44545
3	0.61364
3	0.56250
3	0.00000
3	0.00000
3	0.71111
3	-0.11111
3	-0.11695
3	1.11538
3	0.00000
3	1.40196
3	1.31915
3	1.34500
3	0.00000
3	-0.73832
3	0.00000
3	-0.33333
3	-0.66423
3	-0.25455
3	-1.13793
3	0.00000
3	-0.67442
3	0.00000
3	-0.94306
3	0.00000
3	0.00000
3	-0.53731
3	-1.25701
3	0.36735
3	-0.70507
3	0.00000
3	-0.42466
3	-0.35714
3	0.00000
3	-0.25752
3	-0.85081
3	-0.24352
3	-0.96774
3	-0.92701
3	-0.58562
3	-0.73256
3	-0.06111
3	0.00500
3	-0.30000
3	-0.61404
3	0.00000
3	0.00000
3	-0.52800
3	0.00000
3	-0.21875
3	-1.01172
3	0.11538
3	0.00000
3	0.00000
3	-1.16406
3	-0.28713
3	0.00000
3	0.00000
4	-0.00847
4	-0.58865
4	0.19672
4	0.00000
4	-0.22727
4	0.00000
4	0.00000
4	0.00000
4	-0.60000
4	-0.50000
4	-1.26744
4	0.00000
4	-1.11429
4	-1.05025
4	-0.08475
4	-0.49606
4	0.04545
4	-0.02740
4	-1.57576
4	-0.84459
4	0.92440
4	-1.11111
4	-1.16908
4	0.00000
4	-0.40000
4	-1.39048
4	0.50000
4	-0.28502
4	-0.76656
4	-0.85143
4	0.21528
4	0.50829
4	-1.27358
4	0.16049
4	-1.00000
4	0.00000
4	0.14570
4	-0.57265
4	-0.04167
4	-0.44304
4	-0.93182
4	-0.08642
4	-0.06250
4	-1.01181
4	-0.11184
4	0.14474
4	0.00000
4	0.00000
4	0.58940
4	0.19178
4	-0.22727
4	0.84091
4	0.68750
4	-0.66667
4	1.30000
4	0.11765
4	0.00000
4	0.64706
4	0.00000
4	-0.97778
4	-0.50820
4	0.97727
4	1.33333
4	-0.17458
4	-0.11538
4	0.00000
4	-0.59804
4	0.33621
4	0.08511
4	-0.92857
4	0.82353
4	0.00500
4	0.20896
4	0.00000
4	1.24299
4	0.00000
4	0.00000
4	1.32558
4	0.00000
4	0.83630
4	0.94241
4	0.00000
4	1.11682
4	0.36406
4	0.00000
4	0.00000
4	0.73810
4	0.00000
4	0.92308
4	-0.20489
4	-1.10081
4	-0.81347
4	-0.83871
4	-0.73723
4	-0.56507
4	-0.66279
4	-0.06111
4	0.11500
4	-0.70000
4	0.14035
4	0.00000
4	0.00000
4	-1.13600
4	0.00000
4	-0.30208
4	-1.01172
4	0.87363
4	-0.42105
4	0.00000
4	-0.67969
4	0.28713
4	0.00000
4	0.00000
5	-1.49020
5	0.00847
5	-0.92908
5	-1.70492
5	0.00000
5	-0.20455
5	0.00000
5	-0.44203
5	0.00000
5	-0.70000
5	-0.80864
5	-1.30233
5	0.00000
5	-1.02540
5	-0.76884
5	-0.55932
5	-0.96850
5	-0.04545
5	-0.02740
5	-0.92121
5	-0.77703
5	-0.29897
5	-0.81481
5	-0.95652
5	0.00000
5	-0.34627
5	-1.40952
5	0.50000
5	-0.56039
5	-1.06940
5	-1.38857
5	0.39583
5	0.03315
5	-0.93396
5	-0.11111
5	0.11111
5	0.00000
5	-0.27815
5	-1.34188
5	-0.35833
5	0.01266
5	-0.50000
5	-0.72840
5	0.06250
5	-1.28740
5	-0.30921
5	-0.46053
5	0.00000
5	0.25828
5	-0.63014
5	-1.15455
5	-0.50000
5	-1.18750
5	-0.58824
5	-0.10000
5	-0.88235
5	0.00000
5	-0.47059
5	0.00000
5	-0.71111
5	-0.83607
5	-0.50758
5	-0.11111
5	-0.19831
5	-0.93590
5	0.00000
5	0.14706
5	-0.33621
5	-0.08511
5	-0.21429
5	-1.00000
5	-0.31500
5	-0.56716
5	0.00000
5	-0.90654
5	0.00000
5	-0.36111
5	-0.09489
5	0.47273
5	0.27586
5	0.00000
5	-0.25581
5	0.00000
5	-0.67260
5	0.00000
5	0.00000
5	-0.64925
5	-0.53738
5	-0.55760
5	0.00000
5	-0.61644
5	0.00000
5	-0.33333
5	0.00000
5	-0.26923
5	0.20489
5	-0.11694
5	0.24352
5	0.72581
5	0.51825
5	-0.06111
5	-0.35000
5	0.52632
5	0.00000
5	0.00000
5	0.76000
5	0.00000
5	0.15625
5	0.96484
5	0.00000
5	-1.29043
5	0.00000
5	0.00000
