# Supplementary material for: Multimodal interaction in the insect brain
Source: BMC Neurosci. 2016 Jun 1;17:29. doi: 10.1186/s12868-016-0258-7 (PMC4888552; doi:10.1186/s12868-016-0258-7)
Supplement: Supplementary file 9 — 10.1186/s12868-016-0258-7 Data for different stimulus timings with lower odour concentration for Experiment 5. [file 12868_2016_258_MOESM9_ESM.txt]

t	r
1	3.29787
1	0.00000
1	0.00000
1	-1.02174
1	1.67442
1	0.00000
1	1.03175
1	-0.31818
1	2.08219
1	0.67010
1	1.68116
1	0.00000
1	0.97313
1	-0.07619
1	-0.50000
1	0.40097
1	0.10410
1	0.34857
1	-0.61806
1	-0.03315
1	0.29245
1	1.07407
1	-0.22222
1	0.42384
1	-0.79487
1	0.04167
1	-0.01266
1	-0.25000
1	0.08642
1	1.81250
1	0.38976
1	1.60526
1	0.98684
1	0.00000
1	0.00000
1	-0.54967
1	-0.19178
1	0.37273
1	2.15909
1	-0.68750
1	0.00000
1	0.10000
1	0.74510
1	0.00000
1	-0.58824
1	0.00000
1	0.91111
1	0.43443
1	-0.14394
1	0.11111
1	2.71017
1	-0.26923
1	0.00000
1	0.81897
1	-0.42553
1	0.35714
1	-0.17647
1	-0.00500
1	2.98507
1	0.00000
1	0.43925
1	0.00000
1	1.38889
1	2.18248
1	-1.30909
1	0.86207
1	0.00000
1	2.39535
1	0.00000
1	0.57295
1	-0.36649
1	0.00000
1	0.00000
1	0.38060
1	0.44393
1	-0.19592
1	1.18433
1	0.00000
1	1.27397
1	0.00000
1	0.90476
1	0.00000
1	-1.03846
1	2.48684
1	0.88306
1	1.37306
1	0.62903
1	0.89781
1	0.40753
1	-0.31395
1	1.93889
1	3.11500
1	1.43333
1	0.59649
1	0.00000
1	0.00000
1	0.86400
1	0.00000
1	1.98958
1	0.98828
1	-0.54396
1	1.15789
1	0.00000
1	0.62500
1	0.68977
1	0.00000
1	0.00000
2	2.63559
2	2.84397
2	1.27869
2	0.00000
2	1.13636
2	0.00000
2	-0.77536
2	1.53333
2	1.37654
2	1.93023
2	0.00000
2	1.13333
2	2.91960
2	2.20904
2	2.24409
2	1.40909
2	5.31507
2	0.38788
2	2.25000
2	-0.04467
2	0.95652
2	0.00000
2	1.27761
2	3.96190
2	5.27053
2	3.08202
2	0.97238
2	1.95283
2	0.00000
2	3.25828
2	1.46154
2	4.82500
2	4.82278
2	3.18182
2	4.55556
2	5.36614
2	5.43421
2	2.67105
2	0.00000
2	0.00000
2	0.05960
2	0.97260
2	0.22727
2	-0.88636
2	-0.56250
2	0.94118
2	-0.70000
2	-0.11765
2	0.00000
2	-1.20588
2	0.00000
2	1.02222
2	0.68033
2	0.14394
2	1.44444
2	1.95424
2	0.11538
2	0.00000
2	0.83621
2	1.74468
2	1.07143
2	0.23529
2	0.66500
2	-0.02985
2	0.00000
2	1.44860
2	0.00000
2	0.25000
2	1.10219
2	0.69091
2	-0.13793
2	0.00000
2	0.25581
2	0.00000
2	1.62633
2	1.19372
2	0.00000
2	0.00000
2	0.90299
2	0.53738
2	0.00000
2	0.88940
2	0.00000
2	1.19178
2	0.00000
2	0.11905
2	0.00000
2	-0.69231
2	2.68985
2	1.00403
2	2.05699
2	2.37097
2	2.05109
2	1.55822
2	2.47674
2	1.82778
2	-1.50000
2	1.10000
2	-0.61404
2	3.33333
2	0.00000
2	1.23200
2	0.00000
2	3.11458
2	1.33984
2	-1.12637
2	1.78947
2	0.00000
2	0.83594
2	0.70957
2	0.00000
2	0.00000
3	0.47059
3	1.41525
3	1.07092
3	0.29508
3	0.00000
3	1.56818
3	0.00000
3	4.44203
3	2.80000
3	1.50000
3	0.69767
3	0.00000
3	1.12063
3	1.68342
3	2.19774
3	1.01575
3	1.07955
3	4.38356
3	1.11515
3	2.08784
3	0.05842
3	0.88889
3	0.82126
3	0.00000
3	1.65672
3	1.80952
3	1.14493
3	1.15773
3	0.54286
3	-0.42361
3	-0.49724
3	-0.10377
3	1.74074
3	0.88889
3	0.00000
3	-0.15894
3	0.19658
3	1.35833
3	1.78481
3	2.50000
3	3.32099
3	1.81250
3	3.61024
3	2.67763
3	2.64474
3	0.00000
3	4.72185
3	3.88356
3	2.28182
3	6.03922
3	0.00000
3	3.17647
3	0.00000
3	3.55738
3	1.03898
3	0.00000
3	2.81373
3	4.00000
3	1.56500
3	0.47761
3	0.00000
3	0.02804
3	0.00000
3	0.75000
3	0.09489
3	-0.76364
3	1.41379
3	0.00000
3	-0.58140
3	0.00000
3	1.05694
3	1.19372
3	0.00000
3	0.00000
3	1.11940
3	0.22897
3	-0.12245
3	1.33180
3	0.00000
3	0.42466
3	4.66667
3	0.07143
3	0.00000
3	-0.92308
3	1.57331
3	0.89919
3	1.16580
3	1.24194
3	0.86861
3	1.42123
3	0.87209
3	2.10000
3	5.61500
3	-0.23333
3	1.05263
3	4.66667
3	0.00000
3	0.96800
3	0.00000
3	0.71875
3	1.07422
3	1.57895
3	0.00000
3	1.08594
3	2.22772
3	0.00000
3	0.00000
4	-0.27451
4	3.95763
4	1.55319
4	-1.21311
4	0.00000
4	-0.86364
4	0.00000
4	2.83333
4	1.00000
4	-0.54938
4	0.11628
4	0.00000
4	0.63810
4	0.94975
4	-0.63842
4	0.44882
4	0.68182
4	0.08219
4	-0.06061
4	1.15541
4	-1.22680
4	0.37037
4	0.30918
4	0.00000
4	1.11940
4	0.59048
4	-0.50000
4	1.02899
4	0.62776
4	0.61143
4	1.81250
4	1.45856
4	0.10377
4	2.25926
4	3.11111
4	0.00000
4	0.03974
4	0.60684
4	1.57500
4	1.55696
4	1.40909
4	2.28395
4	1.56250
4	2.50000
4	2.41447
4	0.85526
4	0.00000
4	4.00000
4	1.43709
4	1.39041
4	1.90000
4	3.54545
4	1.43750
4	3.56863
4	-0.84314
4	0.00000
4	2.41176
4	0.00000
4	2.91111
4	2.19672
4	4.79545
4	1.80847
4	1.34615
4	0.00000
4	1.47059
4	3.33621
4	1.57447
4	4.21429
4	0.11765
4	1.46500
4	0.26866
4	0.00000
4	0.00000
4	0.29927
4	0.00000
4	3.57651
4	3.64398
4	0.00000
4	0.00000
4	4.86567
4	4.62041
4	4.35484
4	0.00000
4	0.00000
4	1.15385
4	1.39286
4	1.06048
4	0.94819
4	0.74194
4	0.25547
4	0.40753
4	0.31395
4	2.03889
4	-0.28000
4	1.30000
4	0.21053
4	2.00000
4	0.00000
4	0.52800
4	0.00000
4	1.69792
4	0.78516
4	0.43407
4	-0.10526
4	0.00000
4	0.47656
4	1.57426
4	0.00000
4	0.00000
5	1.17647
5	1.95763
5	0.26241
5	-1.11475
5	0.00000
5	0.20455
5	0.00000
5	1.02174
5	1.13333
5	0.24074
5	0.18605
5	0.00000
5	0.32698
5	0.22613
5	-0.23164
5	-0.44882
5	0.57955
5	1.97260
5	0.47273
5	0.47973
5	-1.37113
5	0.00000
5	0.70531
5	0.00000
5	0.66866
5	-0.07619
5	-0.50000
5	0.05314
5	-0.10410
5	0.62286
5	-0.72917
5	-0.35359
5	1.06604
5	0.11111
5	4.77778
5	-0.03974
5	0.65812
5	-0.42500
5	0.12658
5	1.06818
5	1.46914
5	0.31250
5	0.71260
5	1.69079
5	1.98684
5	0.00000
5	0.00000
5	2.35099
5	1.04795
5	1.33636
5	0.04545
5	1.93750
5	1.41176
5	-0.70000
5	0.88235
5	0.00000
5	0.67647
5	0.00000
5	0.80000
5	0.78689
5	0.96212
5	4.77778
5	1.83220
5	1.06410
5	0.00000
5	-0.73276
5	2.80851
5	0.07143
5	0.64706
5	1.16500
5	0.02985
5	0.00000
5	2.15888
5	0.00000
5	2.77778
5	1.26277
5	1.78182
5	-0.24138
5	0.00000
5	2.72093
5	0.00000
5	1.71174
5	1.84293
5	0.00000
5	0.00000
5	1.29104
5	0.64019
5	0.00000
5	1.58986
5	0.00000
5	3.24658
5	0.00000
5	2.23810
5	0.00000
5	-1.03846
5	2.79887
5	2.06736
5	4.09489
5	3.67466
5	3.32222
5	3.78947
5	0.00000
5	3.36000
5	0.00000
5	3.01953
5	0.00000
5	1.73438
5	4.26733
5	0.00000
5	0.00000
